# Supplementary material for: ﻿A new genus and three new species of Hahniidae (Araneae) from China
Source: Zookeys. 2024 Apr 18;1197:249–59. doi: 10.3897/zookeys.1197.119935 (PMC11046088; doi:10.3897/zookeys.1197.119935)
Supplement: XML Treatment for Sinahahnia [file zookeys.1197.119935-treatment1.xml]

<!DOCTYPE tp:taxon-treatment
  PUBLIC "-//TaxonX//DTD Taxonomic Treatment Publishing DTD v0 20100105//EN" "tax-treatment-NSO.dtd">
<tp:taxon-treatment xmlns:tp="http://www.plazi.org/taxpub"><tp:treatment-meta><kwd-group><label>Taxon classification</label><kwd>
              <named-content content-type="kingdom">Animalia</named-content>
            </kwd><kwd>
              <named-content content-type="order">Araneae</named-content>
            </kwd><kwd>
              <named-content content-type="family">Hahniidae</named-content>
            </kwd></kwd-group><mixed-citation publication-type="journal"><person-group><name><surname>Wang</surname><given-names>Lu-Yu</given-names></name><name><surname>Zhang</surname><given-names>Zhi-Sheng</given-names></name></person-group><article-title>﻿A new genus and three new species of <tp:taxon-name><tp:taxon-name-part taxon-name-part-type="family">Hahniidae</tp:taxon-name-part></tp:taxon-name> (<tp:taxon-name><tp:taxon-name-part taxon-name-part-type="order">Araneae</tp:taxon-name-part></tp:taxon-name>) from China</article-title><source>Zookeys</source><day>18</day><month>04</month><year>2024</year><volume>1197</volume><fpage>249</fpage><lpage>259</lpage><pub-id pub-id-type="doi">10.3897/zookeys.1197.119935</pub-id></mixed-citation></tp:treatment-meta><tp:nomenclature><label>﻿</label><tp:taxon-name>
            <object-id xmlns:xlink="http://www.w3.org/1999/xlink" content-type="arpha" xlink:type="simple">9758851D-B8D7-5E00-B5CD-CE64E069084C</object-id>
            <tp:taxon-name-part taxon-name-part-type="genus" reg="Sinahahnia">Sinahahnia</tp:taxon-name-part>
            <object-id xmlns:xlink="http://www.w3.org/1999/xlink" content-type="zoobank" xlink:type="simple">https://zoobank.org/28AEBCF1-E818-49C4-9C8B-B4CEAF08C6D2</object-id>
          </tp:taxon-name><tp:taxon-status xmlns:xlink="http://www.w3.org/1999/xlink" xlink:type="simple">gen. nov.</tp:taxon-status></tp:nomenclature><tp:treatment-sec sec-type="type species" id="SECID0EZCAC"><title>Type species.</title><p><italic><tp:taxon-name><tp:taxon-name-part taxon-name-part-type="genus" reg="Sinahahnia">Sinahahnia</tp:taxon-name-part><tp:taxon-name-part taxon-name-part-type="species" reg="eyu">eyu</tp:taxon-name-part></tp:taxon-name></italic> sp. nov.</p></tp:treatment-sec><tp:treatment-sec sec-type="etymology" id="SECID0EKDAC"><title>Etymology.</title><p>The generic name is a compound noun derived from the Latin <italic>sinae</italic> (= the Chinese) and ‘-<italic><tp:taxon-name><tp:taxon-name-part taxon-name-part-type="genus" reg="Hahnia">Hahnia</tp:taxon-name-part></tp:taxon-name></italic>’.</p></tp:treatment-sec><tp:treatment-sec sec-type="diagnosis" id="SECID0EZDAC"><title>Diagnosis.</title><p>Species of <italic><tp:taxon-name><tp:taxon-name-part taxon-name-part-type="genus" reg="Sinahahnia">Sinahahnia</tp:taxon-name-part></tp:taxon-name></italic> gen. nov. resemble those of <italic><tp:taxon-name><tp:taxon-name-part taxon-name-part-type="genus" reg="Troglohnia">Troglohnia</tp:taxon-name-part></tp:taxon-name></italic> in having a similar slender embolus, large and membranous median apophysis, short and strong patellar apophysis, and long, spiral copulatory ducts, but they differ by the long embolus originating at a 6-o’clock position (vs 3-o’clock in <italic><tp:taxon-name><tp:taxon-name-part taxon-name-part-type="genus" reg="Troglohnia">Troglohnia</tp:taxon-name-part></tp:taxon-name></italic>), the large membranous median apophysis originating from the prolateral part of the tegulum (vs retrolateral in <italic><tp:taxon-name><tp:taxon-name-part taxon-name-part-type="genus" reg="Troglohnia">Troglohnia</tp:taxon-name-part></tp:taxon-name></italic>), <abbrev xmlns:xlink="http://www.w3.org/1999/xlink" xlink:title="retrolateral tibial apophysis" id="ABBRID0E2EAC" xlink:type="simple">RTA</abbrev> not bifurcated (vs bifurcated in <italic><tp:taxon-name><tp:taxon-name-part taxon-name-part-type="genus" reg="Troglohnia">Troglohnia</tp:taxon-name-part></tp:taxon-name></italic>) (Figs <xref ref-type="fig" rid="F2">2A–C</xref>, <xref ref-type="fig" rid="F3">3C–E</xref>, <xref ref-type="fig" rid="F5">5A–C</xref>, <xref ref-type="fig" rid="F6">6C–E</xref> cf. <xref ref-type="bibr" rid="B2">Chu et al. 2023</xref>: figs 3C, 10A, B, 12A, B, 15A, B), and the peanut-shaped or spherical spermathecae of the epigyne (vs oval in <italic><tp:taxon-name><tp:taxon-name-part taxon-name-part-type="genus" reg="Troglohnia">Troglohnia</tp:taxon-name-part></tp:taxon-name></italic>) (Figs <xref ref-type="fig" rid="F2">2E</xref>, <xref ref-type="fig" rid="F3">3G</xref>, <xref ref-type="fig" rid="F4">4C</xref>, <xref ref-type="fig" rid="F5">5E</xref>, <xref ref-type="fig" rid="F6">6G</xref>, <xref ref-type="fig" rid="F7">7B</xref>, <xref ref-type="fig" rid="F8">8C</xref> cf. <xref ref-type="bibr" rid="B2">Chu et al. 2023</xref>: figs 11B, 13B, 14B, 16B).</p></tp:treatment-sec><tp:treatment-sec sec-type="description" id="SECID0EBHAC"><title>Description.</title><p>Small size (male: 1.65–1.94, female: 1.39–2.27). Carapace yellowish brown. Eight eyes. Fovea vertical. Cervical groove and radial furrows distinct. Chelicerae, yellowish brown. Labium yellowish brown, wider than long. Endites yellowish brown, longer than wide. Sternum yellowish brown and scutellate with sparse black hairs. Chelicera with 1–3 promarginal and 5 retromarginal teeth. Legs yellowish brown. Leg formula: 4123. Opisthosoma oval, dorsum yellowish brown, dorsally with five light chevrons, venter yellowish brown.</p><p>Male palp patella with 1 or 2 apophyses. <abbrev xmlns:xlink="http://www.w3.org/1999/xlink" xlink:title="retrolateral tibial apophysis" id="ABBRID0EIHAC" xlink:type="simple">RTA</abbrev> curved, short, as long as tibia. Cymbial furrow as long as cymbium. Tegulum spherical, about 1/3 of length of cymbium. Median apophysis large and membranous, arc-shaped, originating from the prolateral part of the tegulum. Embolus originating at approximately 6-o’clock position (retrolateral part at 3:30 o’clock), long, slender, curved along bulb, with its tip staying in cymbial furrow near embolic base.</p><p><bold><italic>Epigyne</italic></bold>: epigynal plate wider than long. Copulatory openings small, conspicuous, located mid-ventrally on epigynal plate, not touching each other. Copulatory ducts thin, long, strongly coiled. Secondary spermathecae small, spherical, located anteriorly. Spermathecae peanut-shaped or spherical.</p></tp:treatment-sec><tp:treatment-sec sec-type="Composition" id="SECID0ETHAC"><title>Composition.</title><p><italic><tp:taxon-name><tp:taxon-name-part taxon-name-part-type="genus" reg="Sinahahnia">Sinahahnia</tp:taxon-name-part><tp:taxon-name-part taxon-name-part-type="species" reg="eyu">eyu</tp:taxon-name-part></tp:taxon-name></italic> sp. nov., <italic><tp:taxon-name><tp:taxon-name-part taxon-name-part-type="genus" reg="Sinahahnia">S.</tp:taxon-name-part><tp:taxon-name-part taxon-name-part-type="species" reg="fanjingshan">fanjingshan</tp:taxon-name-part></tp:taxon-name></italic> sp. nov., and <italic><tp:taxon-name><tp:taxon-name-part taxon-name-part-type="genus" reg="Sinahahnia">S.</tp:taxon-name-part><tp:taxon-name-part taxon-name-part-type="species" reg="yintiaoling">yintiaoling</tp:taxon-name-part></tp:taxon-name></italic> sp. nov.</p></tp:treatment-sec><tp:treatment-sec sec-type="distribution" id="SECID0E1IAC"><title>Distribution.</title><p>China (Hubei, Chongqing, Guizhou) (Fig. <xref ref-type="fig" rid="F9">9</xref>).</p></tp:treatment-sec><tp:treatment-sec><!--Section generated to contain objects referenced in tp:taxon-treatment.--><fig id="F2" position="float" orientation="portrait"><object-id xmlns:xlink="http://www.w3.org/1999/xlink" content-type="doi" xlink:type="simple">10.3897/zookeys.1179.119935.figure2</object-id><object-id xmlns:xlink="http://www.w3.org/1999/xlink" content-type="arpha" xlink:type="simple">344F25B8-10F3-5077-8B59-B76B6F520782</object-id><label>Figure 2.</label><caption><p><italic><tp:taxon-name><tp:taxon-name-part taxon-name-part-type="genus" reg="Sinahahnia">Sinahahnia</tp:taxon-name-part><tp:taxon-name-part taxon-name-part-type="species" reg="eyu">eyu</tp:taxon-name-part></tp:taxon-name></italic> sp. nov. <bold>A–C</bold> holotype male <bold>D, E</bold> paratype female <bold>A</bold> left male palp, ventral view <bold>B</bold> same, retrolateral view <bold>C</bold> same, dorsal view <bold>D</bold> epigyne, ventral view <bold>E</bold> vulva, dorsal view. Abbreviations: CD = copulatory duct; CF = cymbial furrow; CO = copulatory opening; E = embolus; FD = fertilization duct; MA = median apophysis; PA = patellar apophysis; <abbrev xmlns:xlink="http://www.w3.org/1999/xlink" xlink:title="retrolateral tibial apophysis" id="ABBRID0EWBAE" xlink:type="simple">RTA</abbrev> = retrolateral tibial apophysis; Sp = spermatheca; Ss = secondary spermatheca.</p></caption><graphic xmlns:xlink="http://www.w3.org/1999/xlink" xlink:href="zookeys-1197-249_article-119935__-g002.jpg" position="float" orientation="portrait" xlink:type="simple" id="oo_1029068.jpg"><uri content-type="original_file" xlink:type="simple">https://binary.pensoft.net/fig/1029068</uri></graphic></fig><fig id="F3" position="float" orientation="portrait"><object-id xmlns:xlink="http://www.w3.org/1999/xlink" content-type="doi" xlink:type="simple">10.3897/zookeys.1179.119935.figure3</object-id><object-id xmlns:xlink="http://www.w3.org/1999/xlink" content-type="arpha" xlink:type="simple">5E04B32B-946C-58FE-B385-28704B619F30</object-id><label>Figure 3.</label><caption><p><italic><tp:taxon-name><tp:taxon-name-part taxon-name-part-type="genus" reg="Sinahahnia">Sinahahnia</tp:taxon-name-part><tp:taxon-name-part taxon-name-part-type="species" reg="eyu">eyu</tp:taxon-name-part></tp:taxon-name></italic> sp. nov. <bold>A, C–E</bold> holotype male <bold>B, F, G</bold> paratype female <bold>A</bold> male habitus, dorsal view <bold>B</bold> female habitus, dorsal view <bold>C</bold> left male palp, ventral view <bold>D</bold> same, retrolateral view <bold>E</bold> same, dorsal view <bold>F</bold> epigyne, ventral view <bold>G</bold> same, dorsal view.</p></caption><graphic xmlns:xlink="http://www.w3.org/1999/xlink" xlink:href="zookeys-1197-249_article-119935__-g003.jpg" position="float" orientation="portrait" xlink:type="simple" id="oo_1029069.jpg"><uri content-type="original_file" xlink:type="simple">https://binary.pensoft.net/fig/1029069</uri></graphic></fig><fig id="F5" position="float" orientation="portrait"><object-id xmlns:xlink="http://www.w3.org/1999/xlink" content-type="doi" xlink:type="simple">10.3897/zookeys.1179.119935.figure5</object-id><object-id xmlns:xlink="http://www.w3.org/1999/xlink" content-type="arpha" xlink:type="simple">02DA1842-E9C0-5722-9973-760F5C0B91E3</object-id><label>Figure 5.</label><caption><p><italic><tp:taxon-name><tp:taxon-name-part taxon-name-part-type="genus" reg="Sinahahnia">Sinahahnia</tp:taxon-name-part><tp:taxon-name-part taxon-name-part-type="species" reg="fanjingshan">fanjingshan</tp:taxon-name-part></tp:taxon-name></italic> sp. nov. <bold>A–C</bold> holotype male <bold>D, E</bold> paratype female <bold>A</bold> left male palp, ventral view <bold>B</bold> same, retrolateral view <bold>C</bold> same, dorsal view <bold>D</bold> epigyne, ventral view <bold>E</bold> vulva, dorsal view. Abbreviations: CD = copulatory duct; CF. = cymbial furrow; CO = copulatory opening; E = embolus; FD = fertilization duct; MA = median apophysis; PA = patellar apophysis; RPA = retrolateral patellar apophysis; <abbrev xmlns:xlink="http://www.w3.org/1999/xlink" xlink:title="retrolateral tibial apophysis" id="ABBRID0EBSAE" xlink:type="simple">RTA</abbrev> = retrolateral tibial apophysis; Sp = spermatheca; Ss = secondary spermatheca.</p></caption><graphic xmlns:xlink="http://www.w3.org/1999/xlink" xlink:href="zookeys-1197-249_article-119935__-g005.jpg" position="float" orientation="portrait" xlink:type="simple" id="oo_1029071.jpg"><uri content-type="original_file" xlink:type="simple">https://binary.pensoft.net/fig/1029071</uri></graphic></fig><fig id="F6" position="float" orientation="portrait"><object-id xmlns:xlink="http://www.w3.org/1999/xlink" content-type="doi" xlink:type="simple">10.3897/zookeys.1179.119935.figure6</object-id><object-id xmlns:xlink="http://www.w3.org/1999/xlink" content-type="arpha" xlink:type="simple">0DD94582-C831-5C44-BE06-2F74A9CCA773</object-id><label>Figure 6.</label><caption><p><italic><tp:taxon-name><tp:taxon-name-part taxon-name-part-type="genus" reg="Sinahahnia">Sinahahnia</tp:taxon-name-part><tp:taxon-name-part taxon-name-part-type="species" reg="fanjingshan">fanjingshan</tp:taxon-name-part></tp:taxon-name></italic> sp. nov. <bold>A, C–E</bold> holotype male <bold>B, F, G</bold> paratype female <bold>A</bold> male habitus, dorsal view <bold>B</bold> female habitus, dorsal view <bold>C</bold> left male palp, ventral view <bold>D</bold> same, retrolateral view <bold>E</bold> same, dorsal view <bold>F</bold> epigyne, ventral view <bold>G</bold> same, dorsal view.</p></caption><graphic xmlns:xlink="http://www.w3.org/1999/xlink" xlink:href="zookeys-1197-249_article-119935__-g006.jpg" position="float" orientation="portrait" xlink:type="simple" id="oo_1029072.jpg"><uri content-type="original_file" xlink:type="simple">https://binary.pensoft.net/fig/1029072</uri></graphic></fig><fig id="F4" position="float" orientation="portrait"><object-id xmlns:xlink="http://www.w3.org/1999/xlink" content-type="doi" xlink:type="simple">10.3897/zookeys.1179.119935.figure4</object-id><object-id xmlns:xlink="http://www.w3.org/1999/xlink" content-type="arpha" xlink:type="simple">5BD6F6E7-50DB-50F5-BEF1-58D1B3CD2DA1</object-id><label>Figure 4.</label><caption><p><italic><tp:taxon-name><tp:taxon-name-part taxon-name-part-type="genus" reg="Sinahahnia">Sinahahnia</tp:taxon-name-part><tp:taxon-name-part taxon-name-part-type="species" reg="eyu">eyu</tp:taxon-name-part></tp:taxon-name></italic> sp. nov., paratype female (<abbrev xmlns:xlink="http://www.w3.org/1999/xlink" xlink:title="Collection of Spiders, School of Life Sciences, Southwest University, Chongqing, China" id="ABBRID0E3DAE" xlink:type="simple">SWUC</abbrev>-T-HA-10-07) <bold>A</bold> female habitus, dorsal view <bold>B</bold> epigyne, ventral view <bold>C</bold> same, dorsal view.</p></caption><graphic xmlns:xlink="http://www.w3.org/1999/xlink" xlink:href="zookeys-1197-249_article-119935__-g004.jpg" position="float" orientation="portrait" xlink:type="simple" id="oo_1029070.jpg"><uri content-type="original_file" xlink:type="simple">https://binary.pensoft.net/fig/1029070</uri></graphic></fig><fig id="F7" position="float" orientation="portrait"><object-id xmlns:xlink="http://www.w3.org/1999/xlink" content-type="doi" xlink:type="simple">10.3897/zookeys.1179.119935.figure7</object-id><object-id xmlns:xlink="http://www.w3.org/1999/xlink" content-type="arpha" xlink:type="simple">340BE08B-8420-5965-AB2C-AF2D3D35A36A</object-id><label>Figure 7.</label><caption><p><italic><tp:taxon-name><tp:taxon-name-part taxon-name-part-type="genus" reg="Sinahahnia">Sinahahnia</tp:taxon-name-part><tp:taxon-name-part taxon-name-part-type="species" reg="yintiaoling">yintiaoling</tp:taxon-name-part></tp:taxon-name></italic> sp. nov., holotype female <bold>A</bold> epigyne, ventral view <bold>B</bold> vulva, dorsal view. Abbreviations: CD = copulatory duct; CO = copulatory opening; FD = fertilization duct; Sp = spermatheca; Ss = secondary spermatheca.</p></caption><graphic xmlns:xlink="http://www.w3.org/1999/xlink" xlink:href="zookeys-1197-249_article-119935__-g007.jpg" position="float" orientation="portrait" xlink:type="simple" id="oo_1029073.jpg"><uri content-type="original_file" xlink:type="simple">https://binary.pensoft.net/fig/1029073</uri></graphic></fig><fig id="F8" position="float" orientation="portrait"><object-id xmlns:xlink="http://www.w3.org/1999/xlink" content-type="doi" xlink:type="simple">10.3897/zookeys.1179.119935.figure8</object-id><object-id xmlns:xlink="http://www.w3.org/1999/xlink" content-type="arpha" xlink:type="simple">71DD8D65-2DAF-56E8-B42D-E65886A4A19C</object-id><label>Figure 8.</label><caption><p><italic><tp:taxon-name><tp:taxon-name-part taxon-name-part-type="genus" reg="Sinahahnia">Sinahahnia</tp:taxon-name-part><tp:taxon-name-part taxon-name-part-type="species" reg="yintiaoling">yintiaoling</tp:taxon-name-part></tp:taxon-name></italic> sp. nov., holotype female <bold>A</bold> female habitus, dorsal view <bold>C</bold> epigyne, ventral view <bold>D</bold> same, dorsal view.</p></caption><graphic xmlns:xlink="http://www.w3.org/1999/xlink" xlink:href="zookeys-1197-249_article-119935__-g008.jpg" position="float" orientation="portrait" xlink:type="simple" id="oo_1029074.jpg"><uri content-type="original_file" xlink:type="simple">https://binary.pensoft.net/fig/1029074</uri></graphic></fig><fig id="F9" position="float" orientation="portrait"><object-id xmlns:xlink="http://www.w3.org/1999/xlink" content-type="doi" xlink:type="simple">10.3897/zookeys.1179.119935.figure9</object-id><object-id xmlns:xlink="http://www.w3.org/1999/xlink" content-type="arpha" xlink:type="simple">23EAD183-D1C7-5FBA-9A7F-F88D5A3C7225</object-id><label>Figure 9.</label><caption><p>Distribution of <italic><tp:taxon-name><tp:taxon-name-part taxon-name-part-type="genus" reg="Sinahahnia">Sinahahnia</tp:taxon-name-part></tp:taxon-name></italic> in China.</p></caption><graphic xmlns:xlink="http://www.w3.org/1999/xlink" xlink:href="zookeys-1197-249_article-119935__-g009.jpg" position="float" orientation="portrait" xlink:type="simple" id="oo_1029075.jpg"><uri content-type="original_file" xlink:type="simple">https://binary.pensoft.net/fig/1029075</uri></graphic></fig></tp:treatment-sec><ref-list><ref id="B2"><mixed-citation xmlns:xlink="http://www.w3.org/1999/xlink" xlink:type="simple"><person-group><name name-style="western"><surname>Chu</surname><given-names>C</given-names></name><name name-style="western"><surname>Lin</surname><given-names>YJ</given-names></name><name name-style="western"><surname>Li</surname><given-names>SQ</given-names></name></person-group> (<year>2023</year>) <article-title>New genera and new species of <tp:taxon-name><tp:taxon-name-part taxon-name-part-type="family">Hahniidae</tp:taxon-name-part></tp:taxon-name> (<tp:taxon-name><tp:taxon-name-part taxon-name-part-type="order">Araneae</tp:taxon-name-part></tp:taxon-name>) from China, Laos, Myanmar, and Vietnam.</article-title><source>ZooKeys</source><volume>1187</volume>: <fpage>91</fpage>–<lpage>134</lpage>. <ext-link xlink:href="10.3897/zookeys.1187.112936" ext-link-type="doi" xlink:type="simple">https://doi.org/10.3897/zookeys.1187.112936</ext-link></mixed-citation></ref></ref-list></tp:taxon-treatment>
