# Supplementary material for: ﻿A new genus and three new species of Hahniidae (Araneae) from China
Source: Zookeys. 2024 Apr 18;1197:249–59. doi: 10.3897/zookeys.1197.119935 (PMC11046088; doi:10.3897/zookeys.1197.119935)
Supplement: XML Treatment for Sinahahnia eyu [file zookeys.1197.119935-treatment2.xml]

<!DOCTYPE tp:taxon-treatment
  PUBLIC "-//TaxonX//DTD Taxonomic Treatment Publishing DTD v0 20100105//EN" "tax-treatment-NSO.dtd">
<tp:taxon-treatment xmlns:tp="http://www.plazi.org/taxpub"><tp:treatment-meta><kwd-group><label>Taxon classification</label><kwd>
              <named-content content-type="kingdom">Animalia</named-content>
            </kwd><kwd>
              <named-content content-type="order">Araneae</named-content>
            </kwd><kwd>
              <named-content content-type="family">Hahniidae</named-content>
            </kwd></kwd-group><mixed-citation publication-type="journal"><person-group><name><surname>Wang</surname><given-names>Lu-Yu</given-names></name><name><surname>Zhang</surname><given-names>Zhi-Sheng</given-names></name></person-group><article-title>﻿A new genus and three new species of <tp:taxon-name><tp:taxon-name-part taxon-name-part-type="family">Hahniidae</tp:taxon-name-part></tp:taxon-name> (<tp:taxon-name><tp:taxon-name-part taxon-name-part-type="order">Araneae</tp:taxon-name-part></tp:taxon-name>) from China</article-title><source>Zookeys</source><day>18</day><month>04</month><year>2024</year><volume>1197</volume><fpage>249</fpage><lpage>259</lpage><pub-id pub-id-type="doi">10.3897/zookeys.1197.119935</pub-id></mixed-citation></tp:treatment-meta><tp:nomenclature><label>﻿</label><tp:taxon-name>
            <object-id xmlns:xlink="http://www.w3.org/1999/xlink" content-type="arpha" xlink:type="simple">752589F9-D0BB-527C-931A-AFF49393D16A</object-id>
            <tp:taxon-name-part taxon-name-part-type="genus" reg="Sinahahnia">Sinahahnia</tp:taxon-name-part>
            <tp:taxon-name-part taxon-name-part-type="species" reg="eyu">eyu</tp:taxon-name-part>
            <object-id xmlns:xlink="http://www.w3.org/1999/xlink" content-type="zoobank" xlink:type="simple">https://zoobank.org/ADA60175-515D-4C96-8508-891D21B46501</object-id>
          </tp:taxon-name><tp:taxon-status xmlns:xlink="http://www.w3.org/1999/xlink" xlink:type="simple">sp. nov.</tp:taxon-status><xref ref-type="fig" rid="F1">Figs 1</xref><xref ref-type="fig" rid="F2">, 2</xref><xref ref-type="fig" rid="F3">, 3</xref><xref ref-type="fig" rid="F4">, 4</xref><xref ref-type="fig" rid="F9">, 9</xref></tp:nomenclature><tp:treatment-sec sec-type="type material" id="SECID0EBLAC"><title>Type material.</title><p><bold><italic>Holotype</italic></bold> ♂ (<abbrev xmlns:xlink="http://www.w3.org/1999/xlink" xlink:title="Collection of Spiders, School of Life Sciences, Southwest University, Chongqing, China" id="ABBRID0EMLAC" xlink:type="simple">SWUC</abbrev>-T-HA-10-01), <bold>China</bold>, Hubei Prov., Shiyan City, Zhushan Co., Liulin Township, Duheyuan Nature Reserve, <named-content xmlns:xlink="http://www.w3.org/1999/xlink" content-type="dwc:verbatimCoordinates" xlink:type="simple"><named-content content-type="geo-json" specific-use="{&#34;type&#34;:&#34;Point&#34;,&#34;coordinates&#34;:[110.008056,31.530556]}" id="NCID0EVLAC" xlink:type="simple">31°31′50″N, 110°0′29″E</named-content></named-content>, elev. 1678 m, 19 September 2023, L.Y. Wang, et al. leg. <bold><italic>Paratypes</italic></bold>: 1♂ 4♀(<abbrev xmlns:xlink="http://www.w3.org/1999/xlink" xlink:title="Collection of Spiders, School of Life Sciences, Southwest University, Chongqing, China" id="ABBRID0E4LAC" xlink:type="simple">SWUC</abbrev>-T-HA-10-02~06), same data as for holotype • 1♀ (<abbrev xmlns:xlink="http://www.w3.org/1999/xlink" xlink:title="Collection of Spiders, School of Life Sciences, Southwest University, Chongqing, China" id="ABBRID0EBMAC" xlink:type="simple">SWUC</abbrev>-T-HA-10-07), Chongqing City, Wuxi Co., Yintiaoling Nature Reserve, Linkouzi, Fenshuihe, <named-content xmlns:xlink="http://www.w3.org/1999/xlink" content-type="dwc:verbatimCoordinates" xlink:type="simple"><named-content content-type="geo-json" specific-use="{&#34;type&#34;:&#34;Point&#34;,&#34;coordinates&#34;:[109.925833,31.496389]}" id="NCID0EIMAC" xlink:type="simple">31°29′47″N, 109°55′33″E</named-content></named-content>, elev. 1796 m, 13 April 2022, LY. Wang leg.</p></tp:treatment-sec><tp:treatment-sec sec-type="etymology" id="SECID0ENMAC"><title>Etymology.</title><p>The specific name is derived from the Chinese word ‘e’ and ‘yu’, E is an abbreviated name for Hubei and Yu is an abbreviated name for Chongqing.</p></tp:treatment-sec><tp:treatment-sec sec-type="diagnosis" id="SECID0ESMAC"><title>Diagnosis.</title><p>The new species resembles <italic><tp:taxon-name><tp:taxon-name-part taxon-name-part-type="genus" reg="Sinahahnia">S.</tp:taxon-name-part><tp:taxon-name-part taxon-name-part-type="species" reg="fanjingshan">fanjingshan</tp:taxon-name-part></tp:taxon-name></italic> sp. nov. (Figs <xref ref-type="fig" rid="F5">5</xref>, <xref ref-type="fig" rid="F6">6</xref> cf. Figs <xref ref-type="fig" rid="F2">2</xref>–<xref ref-type="fig" rid="F4">4</xref>) in having a long, slender embolus, a large, membranous median apophysis, and long, spiral copulatory ducts, but the new species differs from the latter by the twisted <abbrev xmlns:xlink="http://www.w3.org/1999/xlink" xlink:title="retrolateral tibial apophysis" id="ABBRID0ETNAC" xlink:type="simple">RTA</abbrev> with small thorns (vs curved and without thorn in <italic><tp:taxon-name><tp:taxon-name-part taxon-name-part-type="genus" reg="Sinahahnia">S.</tp:taxon-name-part><tp:taxon-name-part taxon-name-part-type="species" reg="fanjingshan">fanjingshan</tp:taxon-name-part></tp:taxon-name></italic> sp. nov.), the single patellar apophysis (vs two in <italic><tp:taxon-name><tp:taxon-name-part taxon-name-part-type="genus" reg="Sinahahnia">S.</tp:taxon-name-part><tp:taxon-name-part taxon-name-part-type="species" reg="fanjingshan">fanjingshan</tp:taxon-name-part></tp:taxon-name></italic> sp. nov.) (Figs <xref ref-type="fig" rid="F2">2A–C</xref>, <xref ref-type="fig" rid="F3">3C–E</xref> cf. Figs <xref ref-type="fig" rid="F5">5A–C</xref>, <xref ref-type="fig" rid="F6">6C–E</xref>), the reniform spermathecae (Figs <xref ref-type="fig" rid="F2">2E</xref>, <xref ref-type="fig" rid="F3">3G</xref>, <xref ref-type="fig" rid="F4">4C</xref> cf. Figs <xref ref-type="fig" rid="F5">5E</xref>, <xref ref-type="fig" rid="F6">6G</xref>) (vs peanut-shaped in <italic><tp:taxon-name><tp:taxon-name-part taxon-name-part-type="genus" reg="Sinahahnia">S.</tp:taxon-name-part><tp:taxon-name-part taxon-name-part-type="species" reg="fanjingshan">fanjingshan</tp:taxon-name-part></tp:taxon-name></italic> sp. nov.).</p><fig id="F1" position="float" orientation="portrait"><object-id xmlns:xlink="http://www.w3.org/1999/xlink" content-type="doi" xlink:type="simple">10.3897/zookeys.1179.119935.figure1</object-id><object-id xmlns:xlink="http://www.w3.org/1999/xlink" content-type="arpha" xlink:type="simple">1C952F62-5855-519B-832B-1F0796A13957</object-id><label>Figure 1.</label><caption><p>Living male specimen of <italic><tp:taxon-name><tp:taxon-name-part taxon-name-part-type="genus" reg="Sinahahnia">Sinahahnia</tp:taxon-name-part><tp:taxon-name-part taxon-name-part-type="species" reg="eyu">eyu</tp:taxon-name-part></tp:taxon-name></italic> sp. nov. (photo by Qian-Le Lu).</p></caption><graphic xmlns:xlink="http://www.w3.org/1999/xlink" xlink:href="zookeys-1197-249_article-119935__-g001.jpg" position="float" orientation="portrait" xlink:type="simple" id="oo_1029067.jpg"><uri content-type="original_file" xlink:type="simple">https://binary.pensoft.net/fig/1029067</uri></graphic></fig><fig id="F2" position="float" orientation="portrait"><object-id xmlns:xlink="http://www.w3.org/1999/xlink" content-type="doi" xlink:type="simple">10.3897/zookeys.1179.119935.figure2</object-id><object-id xmlns:xlink="http://www.w3.org/1999/xlink" content-type="arpha" xlink:type="simple">344F25B8-10F3-5077-8B59-B76B6F520782</object-id><label>Figure 2.</label><caption><p><italic><tp:taxon-name><tp:taxon-name-part taxon-name-part-type="genus" reg="Sinahahnia">Sinahahnia</tp:taxon-name-part><tp:taxon-name-part taxon-name-part-type="species" reg="eyu">eyu</tp:taxon-name-part></tp:taxon-name></italic> sp. nov. <bold>A–C</bold> holotype male <bold>D, E</bold> paratype female <bold>A</bold> left male palp, ventral view <bold>B</bold> same, retrolateral view <bold>C</bold> same, dorsal view <bold>D</bold> epigyne, ventral view <bold>E</bold> vulva, dorsal view. Abbreviations: CD = copulatory duct; CF = cymbial furrow; CO = copulatory opening; E = embolus; FD = fertilization duct; MA = median apophysis; PA = patellar apophysis; <abbrev xmlns:xlink="http://www.w3.org/1999/xlink" xlink:title="retrolateral tibial apophysis" id="ABBRID0EWBAE" xlink:type="simple">RTA</abbrev> = retrolateral tibial apophysis; Sp = spermatheca; Ss = secondary spermatheca.</p></caption><graphic xmlns:xlink="http://www.w3.org/1999/xlink" xlink:href="zookeys-1197-249_article-119935__-g002.jpg" position="float" orientation="portrait" xlink:type="simple" id="oo_1029068.jpg"><uri content-type="original_file" xlink:type="simple">https://binary.pensoft.net/fig/1029068</uri></graphic></fig><fig id="F3" position="float" orientation="portrait"><object-id xmlns:xlink="http://www.w3.org/1999/xlink" content-type="doi" xlink:type="simple">10.3897/zookeys.1179.119935.figure3</object-id><object-id xmlns:xlink="http://www.w3.org/1999/xlink" content-type="arpha" xlink:type="simple">5E04B32B-946C-58FE-B385-28704B619F30</object-id><label>Figure 3.</label><caption><p><italic><tp:taxon-name><tp:taxon-name-part taxon-name-part-type="genus" reg="Sinahahnia">Sinahahnia</tp:taxon-name-part><tp:taxon-name-part taxon-name-part-type="species" reg="eyu">eyu</tp:taxon-name-part></tp:taxon-name></italic> sp. nov. <bold>A, C–E</bold> holotype male <bold>B, F, G</bold> paratype female <bold>A</bold> male habitus, dorsal view <bold>B</bold> female habitus, dorsal view <bold>C</bold> left male palp, ventral view <bold>D</bold> same, retrolateral view <bold>E</bold> same, dorsal view <bold>F</bold> epigyne, ventral view <bold>G</bold> same, dorsal view.</p></caption><graphic xmlns:xlink="http://www.w3.org/1999/xlink" xlink:href="zookeys-1197-249_article-119935__-g003.jpg" position="float" orientation="portrait" xlink:type="simple" id="oo_1029069.jpg"><uri content-type="original_file" xlink:type="simple">https://binary.pensoft.net/fig/1029069</uri></graphic></fig><fig id="F4" position="float" orientation="portrait"><object-id xmlns:xlink="http://www.w3.org/1999/xlink" content-type="doi" xlink:type="simple">10.3897/zookeys.1179.119935.figure4</object-id><object-id xmlns:xlink="http://www.w3.org/1999/xlink" content-type="arpha" xlink:type="simple">5BD6F6E7-50DB-50F5-BEF1-58D1B3CD2DA1</object-id><label>Figure 4.</label><caption><p><italic><tp:taxon-name><tp:taxon-name-part taxon-name-part-type="genus" reg="Sinahahnia">Sinahahnia</tp:taxon-name-part><tp:taxon-name-part taxon-name-part-type="species" reg="eyu">eyu</tp:taxon-name-part></tp:taxon-name></italic> sp. nov., paratype female (<abbrev xmlns:xlink="http://www.w3.org/1999/xlink" xlink:title="Collection of Spiders, School of Life Sciences, Southwest University, Chongqing, China" id="ABBRID0E3DAE" xlink:type="simple">SWUC</abbrev>-T-HA-10-07) <bold>A</bold> female habitus, dorsal view <bold>B</bold> epigyne, ventral view <bold>C</bold> same, dorsal view.</p></caption><graphic xmlns:xlink="http://www.w3.org/1999/xlink" xlink:href="zookeys-1197-249_article-119935__-g004.jpg" position="float" orientation="portrait" xlink:type="simple" id="oo_1029070.jpg"><uri content-type="original_file" xlink:type="simple">https://binary.pensoft.net/fig/1029070</uri></graphic></fig></tp:treatment-sec><tp:treatment-sec sec-type="description" id="SECID0ELEAE"><title>Description.</title><p>Male holotype (Fig. <xref ref-type="fig" rid="F3">3A</xref>) total length 1.88. Carapace 0.92 long, 0.73 wide; opisthosoma 0.99 long, 0.76 wide. Eye sizes and interdistances: <abbrev xmlns:xlink="http://www.w3.org/1999/xlink" xlink:title="anterior median eye" id="ABBRID0EVEAE" xlink:type="simple">AME</abbrev> 0.03, <abbrev xmlns:xlink="http://www.w3.org/1999/xlink" xlink:title="anterior lateral eye" id="ABBRID0EZEAE" xlink:type="simple">ALE</abbrev> 0.06, <abbrev xmlns:xlink="http://www.w3.org/1999/xlink" xlink:title="posterior median eye" id="ABBRID0E4EAE" xlink:type="simple">PME</abbrev> 0.06, <abbrev xmlns:xlink="http://www.w3.org/1999/xlink" xlink:title="posterior lateral eye" id="ABBRID0EBFAE" xlink:type="simple">PLE</abbrev> 0.07; <abbrev xmlns:xlink="http://www.w3.org/1999/xlink" xlink:title="anterior median eye" id="ABBRID0EFFAE" xlink:type="simple">AME</abbrev>–<abbrev xmlns:xlink="http://www.w3.org/1999/xlink" xlink:title="anterior median eye" id="ABBRID0EJFAE" xlink:type="simple">AME</abbrev> 0.02, <abbrev xmlns:xlink="http://www.w3.org/1999/xlink" xlink:title="anterior median eye" id="ABBRID0ENFAE" xlink:type="simple">AME</abbrev>–<abbrev xmlns:xlink="http://www.w3.org/1999/xlink" xlink:title="anterior lateral eye" id="ABBRID0ERFAE" xlink:type="simple">ALE</abbrev> 0.01, <abbrev xmlns:xlink="http://www.w3.org/1999/xlink" xlink:title="posterior median eye" id="ABBRID0EVFAE" xlink:type="simple">PME</abbrev>–<abbrev xmlns:xlink="http://www.w3.org/1999/xlink" xlink:title="posterior median eye" id="ABBRID0EZFAE" xlink:type="simple">PME</abbrev> 0.04, <abbrev xmlns:xlink="http://www.w3.org/1999/xlink" xlink:title="posterior median eye" id="ABBRID0E4FAE" xlink:type="simple">PME</abbrev>–<abbrev xmlns:xlink="http://www.w3.org/1999/xlink" xlink:title="posterior lateral eye" id="ABBRID0EBGAE" xlink:type="simple">PLE</abbrev> 0.02, <abbrev xmlns:xlink="http://www.w3.org/1999/xlink" xlink:title="anterior lateral eye" id="ABBRID0EFGAE" xlink:type="simple">ALE</abbrev>–<abbrev xmlns:xlink="http://www.w3.org/1999/xlink" xlink:title="posterior lateral eye" id="ABBRID0EJGAE" xlink:type="simple">PLE</abbrev> 0.02. MOA 0.14 long, anterior width 0.09, posterior width 0.17. Clypeus height 0.09. Chelicerae with 2 promarginal and 5 retromarginal teeth. Leg measurements: I 2.49 (0.70, 0.78, 0.55, 0.46); II 2.29 (0.65, 0.78, 0.49, 0.37); III 1.92 (0.52, 0.56, 0.45, 0.39); IV 2.51 (0.75, 0.75, 0.56, 0.45).</p><p><bold><italic>Palp</italic></bold> (Figs <xref ref-type="fig" rid="F2">2A–C</xref>, <xref ref-type="fig" rid="F3">3C–E</xref>). Patellar apophysis curved, short, about 1/3 length of patella, with sharp tip. <abbrev xmlns:xlink="http://www.w3.org/1999/xlink" xlink:title="retrolateral tibial apophysis" id="ABBRID0E3GAE" xlink:type="simple">RTA</abbrev> spiral, with some small thorns. Cymbial furrow as long as cymbium. Median apophysis membranous. Embolus originating at approximately 6-o’clock position, slender, curved along with bulb, its tip staying in cymbial furrow near embolic base.</p><p>One of the paratypes (<abbrev xmlns:xlink="http://www.w3.org/1999/xlink" xlink:title="Collection of Spiders, School of Life Sciences, Southwest University, Chongqing, China" id="ABBRID0ECHAE" xlink:type="simple">SWUC</abbrev>-T-HA-10-02, Fig. <xref ref-type="fig" rid="F3">3B</xref>) total length 2.27. Carapace 0.97 long, 0.70 wide; opisthosoma 1.38 long, 1.08 wide. Eye sizes and interdistances: <abbrev xmlns:xlink="http://www.w3.org/1999/xlink" xlink:title="anterior median eye" id="ABBRID0EKHAE" xlink:type="simple">AME</abbrev> 0.04, <abbrev xmlns:xlink="http://www.w3.org/1999/xlink" xlink:title="anterior lateral eye" id="ABBRID0EOHAE" xlink:type="simple">ALE</abbrev> 0.08, <abbrev xmlns:xlink="http://www.w3.org/1999/xlink" xlink:title="posterior median eye" id="ABBRID0ESHAE" xlink:type="simple">PME</abbrev> 0.07, <abbrev xmlns:xlink="http://www.w3.org/1999/xlink" xlink:title="posterior lateral eye" id="ABBRID0EWHAE" xlink:type="simple">PLE</abbrev>, 0.08; <abbrev xmlns:xlink="http://www.w3.org/1999/xlink" xlink:title="anterior median eye" id="ABBRID0E1HAE" xlink:type="simple">AME</abbrev>–<abbrev xmlns:xlink="http://www.w3.org/1999/xlink" xlink:title="anterior median eye" id="ABBRID0E5HAE" xlink:type="simple">AME</abbrev> 0.03, <abbrev xmlns:xlink="http://www.w3.org/1999/xlink" xlink:title="anterior median eye" id="ABBRID0ECIAE" xlink:type="simple">AME</abbrev>–<abbrev xmlns:xlink="http://www.w3.org/1999/xlink" xlink:title="anterior lateral eye" id="ABBRID0EGIAE" xlink:type="simple">ALE</abbrev> 0.01, <abbrev xmlns:xlink="http://www.w3.org/1999/xlink" xlink:title="posterior median eye" id="ABBRID0EKIAE" xlink:type="simple">PME</abbrev>–<abbrev xmlns:xlink="http://www.w3.org/1999/xlink" xlink:title="posterior median eye" id="ABBRID0EOIAE" xlink:type="simple">PME</abbrev> 0.05, <abbrev xmlns:xlink="http://www.w3.org/1999/xlink" xlink:title="posterior median eye" id="ABBRID0ESIAE" xlink:type="simple">PME</abbrev>–<abbrev xmlns:xlink="http://www.w3.org/1999/xlink" xlink:title="posterior lateral eye" id="ABBRID0EWIAE" xlink:type="simple">PLE</abbrev> 0.02, <abbrev xmlns:xlink="http://www.w3.org/1999/xlink" xlink:title="anterior lateral eye" id="ABBRID0E1IAE" xlink:type="simple">ALE</abbrev>–<abbrev xmlns:xlink="http://www.w3.org/1999/xlink" xlink:title="posterior lateral eye" id="ABBRID0E5IAE" xlink:type="simple">PLE</abbrev> 0.01. MOA 0.15 long, anterior width 0.11, posterior width 0.19. Clypeus height 0.07. Leg measurements: I 2.08 (0.57, 0.71, 0.42, 0.38); II 2.01 (0.60, 0.64, 0.39, 0.38); III 1.76 (0.51, 0.56, 0.36, 0.33); IV 2.33 (0.63, 0.76, 0.52, 0.42).</p><p><bold><italic>Epigyne and vulva</italic></bold> (Figs <xref ref-type="fig" rid="F2">2D–E</xref>, <xref ref-type="fig" rid="F3">3F, G</xref>, <xref ref-type="fig" rid="F4">4B, C</xref>). Epigynal plate wider than long. Copulatory openings small, located mid-ventrally on epigynal plate. Copulatory ducts thin, long, wrapped three times around secondary spermathecae. Secondary spermathecae small, located anteriorly. Spermathecae reniform, more than twice as large as secondary spermathecae. Fertilization ducts spiral and hook-like.</p></tp:treatment-sec><tp:treatment-sec sec-type="variation" id="SECID0EVJAE"><title>Variation.</title><p>Males (<italic>n</italic> = 2) total length 1.76–1.88; females (<italic>n</italic> = 5) total length 1.86–2.27.</p></tp:treatment-sec><tp:treatment-sec sec-type="distribution" id="SECID0E6JAE"><title>Distribution.</title><p>China (Chongqing, Hubei) (Fig. <xref ref-type="fig" rid="F9">9</xref>).</p></tp:treatment-sec><tp:treatment-sec><!--Section generated to contain objects referenced in tp:taxon-treatment.--><fig id="F9" position="float" orientation="portrait"><object-id xmlns:xlink="http://www.w3.org/1999/xlink" content-type="doi" xlink:type="simple">10.3897/zookeys.1179.119935.figure9</object-id><object-id xmlns:xlink="http://www.w3.org/1999/xlink" content-type="arpha" xlink:type="simple">23EAD183-D1C7-5FBA-9A7F-F88D5A3C7225</object-id><label>Figure 9.</label><caption><p>Distribution of <italic><tp:taxon-name><tp:taxon-name-part taxon-name-part-type="genus" reg="Sinahahnia">Sinahahnia</tp:taxon-name-part></tp:taxon-name></italic> in China.</p></caption><graphic xmlns:xlink="http://www.w3.org/1999/xlink" xlink:href="zookeys-1197-249_article-119935__-g009.jpg" position="float" orientation="portrait" xlink:type="simple" id="oo_1029075.jpg"><uri content-type="original_file" xlink:type="simple">https://binary.pensoft.net/fig/1029075</uri></graphic></fig><fig id="F5" position="float" orientation="portrait"><object-id xmlns:xlink="http://www.w3.org/1999/xlink" content-type="doi" xlink:type="simple">10.3897/zookeys.1179.119935.figure5</object-id><object-id xmlns:xlink="http://www.w3.org/1999/xlink" content-type="arpha" xlink:type="simple">02DA1842-E9C0-5722-9973-760F5C0B91E3</object-id><label>Figure 5.</label><caption><p><italic><tp:taxon-name><tp:taxon-name-part taxon-name-part-type="genus" reg="Sinahahnia">Sinahahnia</tp:taxon-name-part><tp:taxon-name-part taxon-name-part-type="species" reg="fanjingshan">fanjingshan</tp:taxon-name-part></tp:taxon-name></italic> sp. nov. <bold>A–C</bold> holotype male <bold>D, E</bold> paratype female <bold>A</bold> left male palp, ventral view <bold>B</bold> same, retrolateral view <bold>C</bold> same, dorsal view <bold>D</bold> epigyne, ventral view <bold>E</bold> vulva, dorsal view. Abbreviations: CD = copulatory duct; CF. = cymbial furrow; CO = copulatory opening; E = embolus; FD = fertilization duct; MA = median apophysis; PA = patellar apophysis; RPA = retrolateral patellar apophysis; <abbrev xmlns:xlink="http://www.w3.org/1999/xlink" xlink:title="retrolateral tibial apophysis" id="ABBRID0EBSAE" xlink:type="simple">RTA</abbrev> = retrolateral tibial apophysis; Sp = spermatheca; Ss = secondary spermatheca.</p></caption><graphic xmlns:xlink="http://www.w3.org/1999/xlink" xlink:href="zookeys-1197-249_article-119935__-g005.jpg" position="float" orientation="portrait" xlink:type="simple" id="oo_1029071.jpg"><uri content-type="original_file" xlink:type="simple">https://binary.pensoft.net/fig/1029071</uri></graphic></fig><fig id="F6" position="float" orientation="portrait"><object-id xmlns:xlink="http://www.w3.org/1999/xlink" content-type="doi" xlink:type="simple">10.3897/zookeys.1179.119935.figure6</object-id><object-id xmlns:xlink="http://www.w3.org/1999/xlink" content-type="arpha" xlink:type="simple">0DD94582-C831-5C44-BE06-2F74A9CCA773</object-id><label>Figure 6.</label><caption><p><italic><tp:taxon-name><tp:taxon-name-part taxon-name-part-type="genus" reg="Sinahahnia">Sinahahnia</tp:taxon-name-part><tp:taxon-name-part taxon-name-part-type="species" reg="fanjingshan">fanjingshan</tp:taxon-name-part></tp:taxon-name></italic> sp. nov. <bold>A, C–E</bold> holotype male <bold>B, F, G</bold> paratype female <bold>A</bold> male habitus, dorsal view <bold>B</bold> female habitus, dorsal view <bold>C</bold> left male palp, ventral view <bold>D</bold> same, retrolateral view <bold>E</bold> same, dorsal view <bold>F</bold> epigyne, ventral view <bold>G</bold> same, dorsal view.</p></caption><graphic xmlns:xlink="http://www.w3.org/1999/xlink" xlink:href="zookeys-1197-249_article-119935__-g006.jpg" position="float" orientation="portrait" xlink:type="simple" id="oo_1029072.jpg"><uri content-type="original_file" xlink:type="simple">https://binary.pensoft.net/fig/1029072</uri></graphic></fig></tp:treatment-sec></tp:taxon-treatment>
