# Supplementary material for: ﻿A new genus and three new species of Hahniidae (Araneae) from China
Source: Zookeys. 2024 Apr 18;1197:249–59. doi: 10.3897/zookeys.1197.119935 (PMC11046088; doi:10.3897/zookeys.1197.119935)
Supplement: XML Treatment for Sinahahnia yintiaoling [file zookeys.1197.119935-treatment4.xml]

<!DOCTYPE tp:taxon-treatment
  PUBLIC "-//TaxonX//DTD Taxonomic Treatment Publishing DTD v0 20100105//EN" "tax-treatment-NSO.dtd">
<tp:taxon-treatment xmlns:tp="http://www.plazi.org/taxpub"><tp:treatment-meta><kwd-group><label>Taxon classification</label><kwd>
              <named-content content-type="kingdom">Animalia</named-content>
            </kwd><kwd>
              <named-content content-type="order">Araneae</named-content>
            </kwd><kwd>
              <named-content content-type="family">Hahniidae</named-content>
            </kwd></kwd-group><mixed-citation publication-type="journal"><person-group><name><surname>Wang</surname><given-names>Lu-Yu</given-names></name><name><surname>Zhang</surname><given-names>Zhi-Sheng</given-names></name></person-group><article-title>﻿A new genus and three new species of <tp:taxon-name><tp:taxon-name-part taxon-name-part-type="family">Hahniidae</tp:taxon-name-part></tp:taxon-name> (<tp:taxon-name><tp:taxon-name-part taxon-name-part-type="order">Araneae</tp:taxon-name-part></tp:taxon-name>) from China</article-title><source>Zookeys</source><day>18</day><month>04</month><year>2024</year><volume>1197</volume><fpage>249</fpage><lpage>259</lpage><pub-id pub-id-type="doi">10.3897/zookeys.1197.119935</pub-id></mixed-citation></tp:treatment-meta><tp:nomenclature><label>﻿</label><tp:taxon-name>
            <object-id xmlns:xlink="http://www.w3.org/1999/xlink" content-type="arpha" xlink:type="simple">F46CD9AD-E978-5A85-887D-938C28A09DFB</object-id>
            <tp:taxon-name-part taxon-name-part-type="genus" reg="Sinahahnia">Sinahahnia</tp:taxon-name-part>
            <tp:taxon-name-part taxon-name-part-type="species" reg="yintiaoling">yintiaoling</tp:taxon-name-part>
            <object-id xmlns:xlink="http://www.w3.org/1999/xlink" content-type="zoobank" xlink:type="simple">https://zoobank.org/663B4C66-F4DB-474D-8D6A-E20DEEE56931</object-id>
          </tp:taxon-name><tp:taxon-status xmlns:xlink="http://www.w3.org/1999/xlink" xlink:type="simple">sp. nov.</tp:taxon-status><xref ref-type="fig" rid="F7">Figs 7</xref><xref ref-type="fig" rid="F8">, 8</xref><xref ref-type="fig" rid="F9">, 9</xref></tp:nomenclature><tp:treatment-sec sec-type="type material" id="SECID0ED2AE"><title>Type material.</title><p><bold><italic>Holotype</italic></bold> ♀ (<abbrev xmlns:xlink="http://www.w3.org/1999/xlink" xlink:title="Collection of Spiders, School of Life Sciences, Southwest University, Chongqing, China" id="ABBRID0EO2AE" xlink:type="simple">SWUC</abbrev>-T-HA-12-01), <bold>China</bold>, Chongqing City, Wuxi Co., Yintiaoling Nature Reserve, Guanshan, Shizhuzi, <named-content xmlns:xlink="http://www.w3.org/1999/xlink" content-type="dwc:verbatimCoordinates" xlink:type="simple"><named-content content-type="geo-json" specific-use="{&#34;type&#34;:&#34;Point&#34;,&#34;coordinates&#34;:[109.696944,31.537500]}" id="NCID0EX2AE" xlink:type="simple">31°32′15″N, 109°41′49″E</named-content></named-content>, elev. 2147 m, 1 September 2020, Z.S. Zhang, L.Y. Wang, Y. Zhang and P. Liu leg. <bold><italic>Paratypes</italic></bold>: 8♀ (<abbrev xmlns:xlink="http://www.w3.org/1999/xlink" xlink:title="Collection of Spiders, School of Life Sciences, Southwest University, Chongqing, China" id="ABBRID0E62AE" xlink:type="simple">SWUC</abbrev>-T-HA-12-02~09), with same data as for holotype.</p></tp:treatment-sec><tp:treatment-sec sec-type="etymology" id="SECID0ED3AE"><title>Etymology.</title><p>The specific name is derived from the type locality; it is a noun in apposition.</p></tp:treatment-sec><tp:treatment-sec sec-type="diagnosis" id="SECID0EI3AE"><title>Diagnosis.</title><p>The new species resembles <italic><tp:taxon-name><tp:taxon-name-part taxon-name-part-type="genus" reg="Sinahahnia">S.</tp:taxon-name-part><tp:taxon-name-part taxon-name-part-type="species" reg="eyu">eyu</tp:taxon-name-part></tp:taxon-name></italic> sp. nov. (Figs <xref ref-type="fig" rid="F2">2</xref>–<xref ref-type="fig" rid="F4">4</xref> cf. Figs <xref ref-type="fig" rid="F7">7</xref>, <xref ref-type="fig" rid="F8">8</xref>) in having long and spiral copulatory ducts, but the new species differs from the latter in the large copulatory openings and the spherical spermathecae (vs small copulatory openings and reniform spermathecae in <italic><tp:taxon-name><tp:taxon-name-part taxon-name-part-type="genus" reg="Sinahahnia">S.</tp:taxon-name-part><tp:taxon-name-part taxon-name-part-type="species" reg="eyu">eyu</tp:taxon-name-part></tp:taxon-name></italic> sp. nov.) (Figs <xref ref-type="fig" rid="F7">7</xref>, <xref ref-type="fig" rid="F8">8B, C</xref> cf. Figs <xref ref-type="fig" rid="F2">2D–E</xref>, <xref ref-type="fig" rid="F3">3F, G</xref>, <xref ref-type="fig" rid="F4">4B, C</xref>).</p><fig id="F7" position="float" orientation="portrait"><object-id xmlns:xlink="http://www.w3.org/1999/xlink" content-type="doi" xlink:type="simple">10.3897/zookeys.1179.119935.figure7</object-id><object-id xmlns:xlink="http://www.w3.org/1999/xlink" content-type="arpha" xlink:type="simple">340BE08B-8420-5965-AB2C-AF2D3D35A36A</object-id><label>Figure 7.</label><caption><p><italic><tp:taxon-name><tp:taxon-name-part taxon-name-part-type="genus" reg="Sinahahnia">Sinahahnia</tp:taxon-name-part><tp:taxon-name-part taxon-name-part-type="species" reg="yintiaoling">yintiaoling</tp:taxon-name-part></tp:taxon-name></italic> sp. nov., holotype female <bold>A</bold> epigyne, ventral view <bold>B</bold> vulva, dorsal view. Abbreviations: CD = copulatory duct; CO = copulatory opening; FD = fertilization duct; Sp = spermatheca; Ss = secondary spermatheca.</p></caption><graphic xmlns:xlink="http://www.w3.org/1999/xlink" xlink:href="zookeys-1197-249_article-119935__-g007.jpg" position="float" orientation="portrait" xlink:type="simple" id="oo_1029073.jpg"><uri content-type="original_file" xlink:type="simple">https://binary.pensoft.net/fig/1029073</uri></graphic></fig></tp:treatment-sec><tp:treatment-sec sec-type="description" id="SECID0EE6AE"><title>Description.</title><p>Female holotype (Fig. <xref ref-type="fig" rid="F8">8A</xref>) total length 2.23. Carapace 1.01 long, 0.74 wide; opisthosoma 1.35 long, 1.04 wide. Eye sizes and interdistances: <abbrev xmlns:xlink="http://www.w3.org/1999/xlink" xlink:title="anterior median eye" id="ABBRID0EO6AE" xlink:type="simple">AME</abbrev> 0.03, <abbrev xmlns:xlink="http://www.w3.org/1999/xlink" xlink:title="anterior lateral eye" id="ABBRID0ES6AE" xlink:type="simple">ALE</abbrev> 0.06, <abbrev xmlns:xlink="http://www.w3.org/1999/xlink" xlink:title="posterior median eye" id="ABBRID0EW6AE" xlink:type="simple">PME</abbrev> 0.07, <abbrev xmlns:xlink="http://www.w3.org/1999/xlink" xlink:title="posterior lateral eye" id="ABBRID0E16AE" xlink:type="simple">PLE</abbrev> 0.08; <abbrev xmlns:xlink="http://www.w3.org/1999/xlink" xlink:title="anterior median eye" id="ABBRID0E56AE" xlink:type="simple">AME</abbrev>–<abbrev xmlns:xlink="http://www.w3.org/1999/xlink" xlink:title="anterior median eye" id="ABBRID0EDAAG" xlink:type="simple">AME</abbrev> 0.02, <abbrev xmlns:xlink="http://www.w3.org/1999/xlink" xlink:title="anterior median eye" id="ABBRID0EHAAG" xlink:type="simple">AME</abbrev>–<abbrev xmlns:xlink="http://www.w3.org/1999/xlink" xlink:title="anterior lateral eye" id="ABBRID0ELAAG" xlink:type="simple">ALE</abbrev> 0.01, <abbrev xmlns:xlink="http://www.w3.org/1999/xlink" xlink:title="posterior median eye" id="ABBRID0EPAAG" xlink:type="simple">PME</abbrev>–<abbrev xmlns:xlink="http://www.w3.org/1999/xlink" xlink:title="posterior median eye" id="ABBRID0ETAAG" xlink:type="simple">PME</abbrev> 0.06, <abbrev xmlns:xlink="http://www.w3.org/1999/xlink" xlink:title="posterior median eye" id="ABBRID0EXAAG" xlink:type="simple">PME</abbrev>–<abbrev xmlns:xlink="http://www.w3.org/1999/xlink" xlink:title="posterior lateral eye" id="ABBRID0E2AAG" xlink:type="simple">PLE</abbrev> 0.03, <abbrev xmlns:xlink="http://www.w3.org/1999/xlink" xlink:title="anterior lateral eye" id="ABBRID0E6AAG" xlink:type="simple">ALE</abbrev>–<abbrev xmlns:xlink="http://www.w3.org/1999/xlink" xlink:title="posterior lateral eye" id="ABBRID0EDBAG" xlink:type="simple">PLE</abbrev> 0.01. MOA 0.17 long, anterior width 0.10, posterior width 0.18. Clypeus height 0.09. Chelicerae with 3 promarginal and 5 retromarginal teeth. Leg measurements: I 2.23 (0.66, 0.75, 0.43, 0.39); II 2.09 (0.65, 0.65, 0.42, 0.37); III 2.00 (0.58, 0.62, 0.41, 0.39); IV 2.51 (0.72, 0.81, 0.57, 0.41).</p><fig id="F8" position="float" orientation="portrait"><object-id xmlns:xlink="http://www.w3.org/1999/xlink" content-type="doi" xlink:type="simple">10.3897/zookeys.1179.119935.figure8</object-id><object-id xmlns:xlink="http://www.w3.org/1999/xlink" content-type="arpha" xlink:type="simple">71DD8D65-2DAF-56E8-B42D-E65886A4A19C</object-id><label>Figure 8.</label><caption><p><italic><tp:taxon-name><tp:taxon-name-part taxon-name-part-type="genus" reg="Sinahahnia">Sinahahnia</tp:taxon-name-part><tp:taxon-name-part taxon-name-part-type="species" reg="yintiaoling">yintiaoling</tp:taxon-name-part></tp:taxon-name></italic> sp. nov., holotype female <bold>A</bold> female habitus, dorsal view <bold>C</bold> epigyne, ventral view <bold>D</bold> same, dorsal view.</p></caption><graphic xmlns:xlink="http://www.w3.org/1999/xlink" xlink:href="zookeys-1197-249_article-119935__-g008.jpg" position="float" orientation="portrait" xlink:type="simple" id="oo_1029074.jpg"><uri content-type="original_file" xlink:type="simple">https://binary.pensoft.net/fig/1029074</uri></graphic></fig><p><bold><italic>Epigyne and vulva</italic></bold> (Figs <xref ref-type="fig" rid="F7">7A, B</xref>, <xref ref-type="fig" rid="F8">8B, C</xref>). Epigynal plate wider than long. Copulatory openings small, located mid-ventrally on epigynal plate. Copulatory ducts thin, long, wrapped four times around secondary spermathecae. Secondary spermathecae small, anteriorly located. Spermathecae spherical, more than twice as large as secondary spermathecae. Fertilization ducts small, hook-like.</p><p>Male unknown.</p></tp:treatment-sec><tp:treatment-sec sec-type="variation" id="SECID0EVCAG"><title>Variation.</title><p>Females (<italic>n</italic>=9) total length 2.06–2.23.</p></tp:treatment-sec><tp:treatment-sec sec-type="distribution" id="SECID0E4CAG"><title>Distribution.</title><p>Known only from the type locality in Chongqing, China (Fig. <xref ref-type="fig" rid="F9">9</xref>).</p><fig id="F9" position="float" orientation="portrait"><object-id xmlns:xlink="http://www.w3.org/1999/xlink" content-type="doi" xlink:type="simple">10.3897/zookeys.1179.119935.figure9</object-id><object-id xmlns:xlink="http://www.w3.org/1999/xlink" content-type="arpha" xlink:type="simple">23EAD183-D1C7-5FBA-9A7F-F88D5A3C7225</object-id><label>Figure 9.</label><caption><p>Distribution of <italic><tp:taxon-name><tp:taxon-name-part taxon-name-part-type="genus" reg="Sinahahnia">Sinahahnia</tp:taxon-name-part></tp:taxon-name></italic> in China.</p></caption><graphic xmlns:xlink="http://www.w3.org/1999/xlink" xlink:href="zookeys-1197-249_article-119935__-g009.jpg" position="float" orientation="portrait" xlink:type="simple" id="oo_1029075.jpg"><uri content-type="original_file" xlink:type="simple">https://binary.pensoft.net/fig/1029075</uri></graphic></fig></tp:treatment-sec><tp:treatment-sec><!--Section generated to contain objects referenced in tp:taxon-treatment.--><fig id="F2" position="float" orientation="portrait"><object-id xmlns:xlink="http://www.w3.org/1999/xlink" content-type="doi" xlink:type="simple">10.3897/zookeys.1179.119935.figure2</object-id><object-id xmlns:xlink="http://www.w3.org/1999/xlink" content-type="arpha" xlink:type="simple">344F25B8-10F3-5077-8B59-B76B6F520782</object-id><label>Figure 2.</label><caption><p><italic><tp:taxon-name><tp:taxon-name-part taxon-name-part-type="genus" reg="Sinahahnia">Sinahahnia</tp:taxon-name-part><tp:taxon-name-part taxon-name-part-type="species" reg="eyu">eyu</tp:taxon-name-part></tp:taxon-name></italic> sp. nov. <bold>A–C</bold> holotype male <bold>D, E</bold> paratype female <bold>A</bold> left male palp, ventral view <bold>B</bold> same, retrolateral view <bold>C</bold> same, dorsal view <bold>D</bold> epigyne, ventral view <bold>E</bold> vulva, dorsal view. Abbreviations: CD = copulatory duct; CF = cymbial furrow; CO = copulatory opening; E = embolus; FD = fertilization duct; MA = median apophysis; PA = patellar apophysis; <abbrev xmlns:xlink="http://www.w3.org/1999/xlink" xlink:title="retrolateral tibial apophysis" id="ABBRID0EWBAE" xlink:type="simple">RTA</abbrev> = retrolateral tibial apophysis; Sp = spermatheca; Ss = secondary spermatheca.</p></caption><graphic xmlns:xlink="http://www.w3.org/1999/xlink" xlink:href="zookeys-1197-249_article-119935__-g002.jpg" position="float" orientation="portrait" xlink:type="simple" id="oo_1029068.jpg"><uri content-type="original_file" xlink:type="simple">https://binary.pensoft.net/fig/1029068</uri></graphic></fig><fig id="F4" position="float" orientation="portrait"><object-id xmlns:xlink="http://www.w3.org/1999/xlink" content-type="doi" xlink:type="simple">10.3897/zookeys.1179.119935.figure4</object-id><object-id xmlns:xlink="http://www.w3.org/1999/xlink" content-type="arpha" xlink:type="simple">5BD6F6E7-50DB-50F5-BEF1-58D1B3CD2DA1</object-id><label>Figure 4.</label><caption><p><italic><tp:taxon-name><tp:taxon-name-part taxon-name-part-type="genus" reg="Sinahahnia">Sinahahnia</tp:taxon-name-part><tp:taxon-name-part taxon-name-part-type="species" reg="eyu">eyu</tp:taxon-name-part></tp:taxon-name></italic> sp. nov., paratype female (<abbrev xmlns:xlink="http://www.w3.org/1999/xlink" xlink:title="Collection of Spiders, School of Life Sciences, Southwest University, Chongqing, China" id="ABBRID0E3DAE" xlink:type="simple">SWUC</abbrev>-T-HA-10-07) <bold>A</bold> female habitus, dorsal view <bold>B</bold> epigyne, ventral view <bold>C</bold> same, dorsal view.</p></caption><graphic xmlns:xlink="http://www.w3.org/1999/xlink" xlink:href="zookeys-1197-249_article-119935__-g004.jpg" position="float" orientation="portrait" xlink:type="simple" id="oo_1029070.jpg"><uri content-type="original_file" xlink:type="simple">https://binary.pensoft.net/fig/1029070</uri></graphic></fig><fig id="F3" position="float" orientation="portrait"><object-id xmlns:xlink="http://www.w3.org/1999/xlink" content-type="doi" xlink:type="simple">10.3897/zookeys.1179.119935.figure3</object-id><object-id xmlns:xlink="http://www.w3.org/1999/xlink" content-type="arpha" xlink:type="simple">5E04B32B-946C-58FE-B385-28704B619F30</object-id><label>Figure 3.</label><caption><p><italic><tp:taxon-name><tp:taxon-name-part taxon-name-part-type="genus" reg="Sinahahnia">Sinahahnia</tp:taxon-name-part><tp:taxon-name-part taxon-name-part-type="species" reg="eyu">eyu</tp:taxon-name-part></tp:taxon-name></italic> sp. nov. <bold>A, C–E</bold> holotype male <bold>B, F, G</bold> paratype female <bold>A</bold> male habitus, dorsal view <bold>B</bold> female habitus, dorsal view <bold>C</bold> left male palp, ventral view <bold>D</bold> same, retrolateral view <bold>E</bold> same, dorsal view <bold>F</bold> epigyne, ventral view <bold>G</bold> same, dorsal view.</p></caption><graphic xmlns:xlink="http://www.w3.org/1999/xlink" xlink:href="zookeys-1197-249_article-119935__-g003.jpg" position="float" orientation="portrait" xlink:type="simple" id="oo_1029069.jpg"><uri content-type="original_file" xlink:type="simple">https://binary.pensoft.net/fig/1029069</uri></graphic></fig></tp:treatment-sec></tp:taxon-treatment>
